# Supplementary material for: Epitope Profiling of SARS-CoV-2 Spike Antigen Provides a Novel Strategy for Developing ELISAs Specific for Different Spike Protein Variants in Bivalent Vaccine Formulations
Source: Vaccines (Basel). 2025 Jul 26;13(8):794. doi: 10.3390/vaccines13080794 (PMC12390492; doi:10.3390/vaccines13080794)
Supplement: Supplementary file 1 [file vaccines-13-00794-s001.zip]

Archive with 1 entries (1 files):
- vaccines-3645259-supplementary.pdf
